# Supplementary material for: Retrospective Analysis of Cardiovascular Effects of FES Cycling in People with Complete and Incomplete Spinal Cord Injury
Source: J Clin Med. 2026 Mar 4;15(5):1967. doi: 10.3390/jcm15051967 (PMC12985779; doi:10.3390/jcm15051967)
Supplement: Supplementary file 1 [file jcm-15-01967-s001.zip]

Archive with 1 entries (1 files):
- jcm-4150514-supplementary.xlsx
