# Supplementary material for: Retrospective Analysis of Cardiovascular Effects of FES Cycling in People with Complete and Incomplete Spinal Cord Injury
Source: J Clin Med. 2026 Mar 4;15(5):1967. doi: 10.3390/jcm15051967 (PMC12985779; doi:10.3390/jcm15051967)
Supplement: Supplementary file 1 [file jcm-15-01967-s001.zip › jcm-4150514-supplementary.xlsx]

## Sheet: MAP_cSCI
Serial number of training session	before	10. min	20. min	after
	83.1272	85.6316	88.8421	86.7982	mean			MAP (Mean Arterial Pressure) values of participants with complete SCI across ten training sessions at four measurements points (before session, at the 10. min, at the 20.min, after session). Each row represents the results of one participant during a single training session.
	11.781	12.128	12.9052	12.4981	std
1	101.333	111	115.333	117
1	87.3333	89	87.6667	106.333
1	96.6667	91.3333	90.3333	89
1	98.6667	104	104	95.3333
1	96.6667	96.6667	89	98.6667
1	89.3333	89.3333	88	89.3333
2	69.6667	84	75.3333	71.3333
2	77	84.3333	81.3333	86.6667
2	73.6667	69.6667	74.3333	70.3333
2	90.3333	82	82	76.3333
2	71.6667	82	90.6667	63.3333
2	88.3333	89.3333	89.6667	91
2	98.3333	93.3333	110.667	98.3333
2	99.3333	95	100.333	96.3333
2	87.6667	87.6667	91.3333	94
3	66	69.3333	70.6667	77.6667
3	91.3333	82.3333	93.3333	76.3333
3	78.3333	87.3333	103.333	103.333
3	82.3333	85	88.6667	80
3	86	91.6667	74	86.3333
3	95.3333	70	113.667	95.6667
3	100.333	94.3333	95.6667	92.6667
3	98.3333	101.667	94.3333	101
4	78.6667	83.6667	77.3333	78
4	71	78.3333	74.3333	79
4	79	77.6667	82	85.6667
4	94	95.3333	96.3333	88.3333
4	90.6667	91.6667	95.3333	102.333
4	99	99.3333	111.667	105.333
4	81.6667	84.3333	88.3333	90
5	80	76.6667	76	85.3333
5	77.6667	62.6667	86.6667	67.6667
5	87	85	83.6667	79.3333
5	61	77.3333	76.6667	102
5	97	100.333	90.3333	96.3333
5	89.6667	91.3333	90.6667	87
5	79.3333	91	90.6667	80.6667
6	101.333	111	115.333	117
6	71	72	77.6667	67
6	86.3333	87	85.6667	85
6	62.3333	72.3333	103.333	100.333
6	99.6667	100	106.333	96.6667
6	90.3333	93.6667	90.3333	92.3333
6	77.3333	89	81.3333	86.6667
7	90.3333	86.6667	90	88.3333
7	63.6667	70.3333	64.6667	69
7	80.6667	78	80.6667	93.6667
7	68.3333	106.333	114	88.3333
7	83.6667	84.3333	89.3333	87.6667
7	99.3333	105.667	111.667	103
7	88.6667	88.3333	93	91
7	74.3333	88	93.3333	79.6667
8	82.3333	73.3333	79	74
8	93	97	92.3333	103.333
8	57.6667	57.6667	60	60
8	67.6667	64.3333	68.6667	72
8	86.6667	86	86.3333	89
8	58.3333	63	72.3333	72.6667
8	85.3333	96	86.6667	87.3333
8	90.3333	103.333	102.667	95.3333
8	72.3333	84.3333	92.3333	79.3333
9	86.6667	90.3333	83.6667	84
9	86	87.6667	88	92.6667
9	67.6667	63.3333	69.3333	69
9	66.3333	67.6667	76	78.6667
9	78.3333	75.6667	86.6667	91.3333
9	73	93.3333	92.3333	84.6667
9	94.6667	95	102.667	97.3333
10	77.6667	85.6667	83.3333	67.3333
10	62.6667	63.3333	62.6667	61.3333
10	66.3333	67	66.3333	65.3333
10	80	82.6667	92.3333	89.6667
10	83	90.6667	91.3333	77
10	86.6667	84	88.6667	88.3333
10	97.3333	78.3333	108	101
10	90.6667	100.667	100	87

## Sheet: MAP_iSCI
Serial number of training session	before	10. min	20. min	after
	90.7472	96.8434	99.2282	93.0694	mean			MAP (Mean Arterial Pressure) values of participants with incomplete SCI across ten training sessions at four measurements points (before session, at the 10. min, at the 20.min, after session). Each row represents the results of one participant during a single training session.
	11.3982	13.4183	14.6423	11.7214	std
1	82	92	84.3333	87.6667
1	88	102.667	89	92.3333
1	88.3333	99.6667	95.3333	95.3333
1	119	94.6667	89.6667	97
1	103	105.333	119.333	94.3333
1	89	96.6667	95	94.6667
1	102.667	102.333	116.667	101.667
1	79	101.333	86.6667	79.6667
1	100	103	104.667	110.333
1	104.667	117	102.667	101
1	92	131.333	104	94
1	85	71.3333	80	85
1	93.3333	100.667	105.667	93
2	89.6667	83	83	90.6667
2	92.6667	90	89.3333	94
2	65	81	83	93.3333
2	88	86.6667	92.6667	93.3333
2	102	105.333	111	108.333
2	77.6667	86.6667	87.3333	96.3333
2	90.3333	89	94.6667	90
2	98.3333	101	105	112
2	94.3333	102	110	93
2	85.3333	83	78	83.6667
2	108	106	108.333	103.667
2	68	73.3333	88.3333	67.6667
2	81.3333	86.6667	111.667	87.3333
2	84	96	86.6667	91
3	63.6667	70	82	64.3333
3	78.3333	86	79.3333	89
3	102.333	114.667	110.667	104.333
3	88.6667	95	106.667	91
3	85.6667	88.6667	85	79.6667
3	84.3333	83	82.6667	82.6667
3	83.6667	82.3333	79	87.3333
3	99.6667	101	96.3333	91.6667
3	87.3333	80.3333	77.3333	85.3333
3	92.6667	91.3333	99	99
3	92	103.667	119.667	96
3	97.3333	97.3333	99.3333	92.3333
3	106	116.667	110	111.667
3	92.6667	100.667	103.667	97
3	59.6667	84.6667	81.6667	67
3	85.6667	90.3333	92.3333	90.3333
3	98.6667	109.667	101	100.333
4	61.6667	89	146.667	62.6667
4	91	113.333	114	94.6667
4	85.3333	85.3333	83.6667	84.6667
4	83	93.6667	92.3333	88.6667
4	94.3333	86.3333	88.3333	88
4	95	91.3333	94	98.6667
4	105.333	105.333	103.667	103.667
4	82.6667	79	82	99.3333
4	93.6667	90	93	94
4	101.333	93	104.333	100.333
4	87	99.6667	118.333	93
4	88.6667	84	91.6667	79.6667
4	114.333	117.667	114	109.667
4	105	135	104.333	85.6667
4	87.6667	91.6667	91.6667	92
5	79.6667	77	94.3333	85
5	90.6667	90.6667	88	88.6667
5	75	81.3333	85	73.3333
5	81.6667	91	89.3333	89.3333
5	96.3333	101.667	88	93.6667
5	91	90.3333	85.6667	94.6667
5	91.6667	89	84	90.6667
5	66	75.3333	121.333	94.3333
5	95	92.3333	98.3333	99
5	100.333	103	104.333	103
5	102.667	101.333	93.6667	96.3333
5	92.6667	105	106	109
5	94.3333	142.333	113	99
5	84.3333	90.3333	91	83.6667
5	100.333	117	116.667	97
6	78.6667	81.3333	83.6667	74.3333
6	85.6667	82.3333	85.3333	82.3333
6	86.3333	89	109.667	91.6667
6	91	88.3333	123.667	93
6	98	92	104	101.333
6	79	80.6667	77.3333	78.6667
6	94.6667	104.667	128	99
6	106	88.3333	104.667	111
6	98.3333	113.333	116.333	95.3333
6	101	99	109.667	108
6	87.6667	134	120.333	122.333
6	108.333	115	120	106.667
6	88.6667	112	114.667	90.6667
6	83.6667	85.6667	89.3333	84.3333
7	79.3333	83.6667	79	79
7	93	86.3333	85.6667	83.3333
7	83.3333	88.3333	87.6667	88.3333
7	93.6667	94.6667	91.6667	98
7	103.333	103	98.6667	106.333
7	86	75	75.3333	79
7	113.667	103.333	116.333	120
7	94.3333	100.667	108.667	96.6667
7	110.333	106.667	108.667	102
7	106.667	110.333	114.333	109
7	115.333	115.333	113.333	110.333
7	92.3333	135	114	102
7	89.6667	91	97	93.3333
7	91.3333	106	103	95.3333
8	93.3333	92.6667	91.6667	89.6667
8	84.6667	85.3333	82	62.3333
8	72	82.6667	87.6667	83
8	92.3333	89	103.333	95.3333
8	87.3333	87.3333	133.667	93.3333
8	99.3333	84	89	94.3333
8	69	87.3333	92	79
8	100.667	103.333	111.667	107
8	105	108.667	114.333	111
8	94	103	136.667	94.6667
8	79.6667	113.333	92.3333	76.3333
8	101	118.333	118.667	115
8	101.667	109	105	101.333
8	68.3333	78.3333	90.6667	72
8	99.6667	117	120.667	97.3333
8	97	99.6667	94.6667	94
8	90.6667	104.333	107.333	101
9	77.3333	116.333	154	84.3333
9	80.6667	85.3333	74.3333	77.6667
9	93.3333	91.6667	92.6667	94.3333
9	79.6667	87.6667	90	84
9	82.3333	85	84	85.3333
9	98	81.3333	95	91
9	93	93.3333	98.6667	96.6667
9	107.667	91.3333	90.6667	108
9	73	94	84.6667	69.6667
9	91.3333	97.6667	91	92.6667
9	104.333	115	122.333	119.333
9	84	106.667	104	93
9	82.3333	99.3333	93	81.6667
9	109	109.333	117.333	119.667
9	106.333	111.333	114.667	108.333
9	90	110	107.333	91
9	92	94.3333	100.667	97.6667
10	76	90.6667	88.3333	91.3333
10	79.6667	89.3333	85.3333	88.3333
10	82.3333	82.6667	86	76.3333
10	107.667	94.3333	98.3333	101
10	80.3333	83	82.6667	68.3333
10	85.6667	92	94.6667	93.3333
10	103.667	110.667	109.667	114
10	87	95.3333	93	89
10	90.6667	97.3333	98	89
10	64.6667	116	81.6667	73.6667
10	89.3333	105.333	115.333	98.3333
10	90	86.6667	90.6667	88.3333
10	98.3333	103.333	107.333	103.333

## Sheet: HR_cSCI
Serial number of training session	before	10. min	20. min	after
	83.1842	77.7895	78.7763	79.3947	mean
	13.2179	12.2325	13.8502	10.8469	std			HR (Heart Rate) values of participants with complete SCI across ten training sessions at four measurements points (before session, at the 10. min, at the 20.min, after session). Each row represents the results of one participant during a single training session.
1	119	107	104	97
1	63	64	66	58
1	96	88	84	86
1	93	98	101	85
1	65	68	66	72
1	86	78	80	81
2	71	74	73	84
2	91	57	71	77
2	91	80	75	83
2	106	97	94	100
2	60	53	50	90
2	87	85	84	93
2	92	90	106	97
2	93	86	98	80
2	92	91	88	83
3	93	93	91	88
3	77	74	69	90
3	58	63	61	61
3	92	72	73	77
3	86	80	82	80
3	76	96	52	73
3	72	75	80	83
3	85	80	81	81
4	78	81	77	73
4	75	71	66	67
4	84	67	68	69
4	77	80	76	75
4	99	95	90	89
4	88	93	103	90
4	96	82	86	85
5	61	68	64	71
5	77	68	72	69
5	70	72	73	65
5	72	57	63	69
5	88	83	89	89
5	93	94	92	85
5	99	82	86	88
6	119	107	104	97
6	97	77	80	89
6	67	65	67	64
6	76	73	59	61
6	92	79	104	85
6	78	84	70	87
6	84	69	75	73
7	94	84	81	82
7	78	76	72	79
7	80	80	78	71
7	60	52	57	54
7	87	71	71	73
7	83	92	97	78
7	81	74	86	82
7	76	69	73	79
8	85	81	73	89
8	93	82	85	82
8	96	79	76	82
8	93	78	82	91
8	64	68	76	64
8	69	63	58	61
8	76	73	76	75
8	83	99	93	76
8	79	65	69	79
9	73	69	78	71
9	103	93	90	84
9	83	80	82	97
9	78	68	67	73
9	100	90	86	90
9	51	52	51	55
9	86	90	87	76
10	98	84	84	99
10	76	76	71	72
10	91	76	74	74
10	77	71	79	80
10	64	56	62	65
10	81	76	79	79
10	94	76	123	100
10	76	73	78	83

## Sheet: HR_isci
Serial number of training session	before	10. min	20. min	after
	81.8725	89.4094	91.557	81.8859	mean
	15.8132	19.7224	23.8428	13.3884	std			HR (Heart Rate) values of participants with incomplete SCI across ten training sessions at four measurements points (before session, at the 10. min, at the 20.min, after session). Each row represents the results of one participant during a single training session.
1	106	102	104	99
1	91	97	47	92
1	77	77	71	73
1	105	94	91	90
1	96	94	103	77
1	88	99	88	89
1	100	75	129	101
1	101	76	122	91
1	78	79	77	80
1	98	113	102	97
1	68	99	107	86
1	62	74	82	71
1	65	102	141	74
2	92	86	84	84
2	75	75	75	75
2	62	96	93	94
2	71	70	68	68
2	74	106	95	84
2	59	58	58	56
2	90	95	96	87
2	88	99	102	89
2	95	118	123	94
2	103	111	107	108
2	88	97	96	94
2	80	74	68	88
2	61	89	96	77
2	68	82	87	70
3	43	50	45	47
3	89	92	78	91
3	89	107	92	81
3	96	101	52	90
3	84	86	80	81
3	90	78	84	84
3	76	75	75	75
3	82	91	85	74
3	54	56	58	54
3	104	117	133	104
3	91	109	118	93
3	89	108	109	80
3	82	85	81	79
3	107	113	114	97
3	116	75	77	103
3	69	84	89	71
3	74	141	153	84
4	56	47	77	48
4	105	108	111	90
4	96	101	94	93
4	77	78	80	78
4	88	89	86	87
4	76	72	73	70
4	91	95	87	86
4	54	57	43	53
4	96	114	125	104
4	76	83	80	75
4	97	118	128	100
4	90	95	98	81
4	84	83	81	82
4	60	90	110	72
4	63	80	84	66
5	111	117	120	110
5	78	95	86	88
5	84	89	83	84
5	80	74	76	76
5	83	82	81	83
5	69	71	68	69
5	82	83	86	81
5	55	51	47	52
5	97	114	123	104
5	74	81	82	74
5	112	110	102	94
5	109	122	130	100
5	66	94	98	78
5	65	77	83	67
5	59	131	140	75
6	76	76	74	79
6	75	79	83	73
6	89	85	88	86
6	69	75	41	76
6	94	94	109	92
6	55	56	56	59
6	87	102	111	110
6	67	77	47	62
6	94	110	125	100
6	87	96	105	87
6	150	79	82	80
6	97	115	114	100
6	57	92	99	68
6	71	86	91	73
7	75	74	85	84
7	82	76	78	73
7	90	89	87	86
7	75	73	77	74
7	81	96	96	85
7	52	57	55	52
7	73	84	88	75
7	108	124	134	107
7	78	90	99	70
7	80	79	80	78
7	84	105	105	80
7	68	100	111	86
7	72	90	96	81
7	99	153	163	91
8	82	81	79	71
8	89	87	88	86
8	78	77	81	76
8	81	86	81	80
8	73	66	41	68
8	100	97	105	98
8	64	63	61	64
8	87	98	118	98
8	66	78	78	62
8	112	126	130	100
8	110	104	120	106
8	80	80	85	80
8	87	101	104	85
8	91	74	82	94
8	63	97	105	85
8	76	93	96	80
8	84	150	157	91
9	63	54	53	53
9	91	84	80	87
9	75	78	76	75
9	81	80	77	75
9	75	77	80	73
9	79	66	79	80
9	72	72	61	74
9	92	90	100	97
9	57	56	60	61
9	87	96	106	92
9	74	82	84	73
9	89	118	116	90
9	90	97	109	91
9	80	79	78	77
9	107	114	119	105
9	69	98	104	84
9	69	81	87	71
10	82	78	77	75
10	76	79	75	75
10	71	71	67	76
10	87	94	100	86
10	58	58	58	60
10	80	91	113	97
10	74	79	84	69
10	107	118	84	106
10	91	111	120	89
10	83	34	66	75
10	70	101	116	87
10	70	87	94	77
10	83	123	132	84

## Sheet: Max current intensities
	Number of participants	Average of the max current intensities (across participants)	Max intensity intervals across participants
AIS A	12	78 mA	45-95 mA
AIS B	14	61 mA	26-107 mA
AIS C	6	59 mA	25-95 mA
